# Supplementary material for: Expression of GEX1 Orthologs of Brassica rapa and Oryza sativa Rescued the Nuclear Fusion Defect of the Arabidopsis GEX1 Mutant
Source: Plants (Basel). 2022 Jul 8;11(14):1808. doi: 10.3390/plants11141808 (PMC9324357; doi:10.3390/plants11141808)
Supplement: Supplementary file 1 [file plants-11-01808-s001.zip]

Archive with 1 entries (1 files):
- plants-1771949-supplementary.pdf
